# Supplementary material for: Genetic dissection of stress-induced reproductive arrest in Drosophila melanogaster females
Source: PLoS Genet. 2018 Jun 11;14(6):e1007434. doi: 10.1371/journal.pgen.1007434 (PMC5995346; doi:10.1371/journal.pgen.1007434)
Supplement: S1 Table — (XLSX) [file pgen.1007434.s001.xlsx]

## Sheet: Figure 1B & 1C
Figure 1B					Figure 1C
w1118, 16L:8D					w1118, 16L:8D
	Arrested	Not arrested	Proportion of ovarian arrest (%)			Arrested	Not arrested	Proportion of ovarian arrest (%)
Group 1	0	25	0		Group 1	10	15	40
Group 2	3	22	12		Group 2	11	14	44
Group 3	2	23	8		Group 3	9	16	36
Group 4	5	20	20		Group 4	10	15	40
w1118, 14L:10D					w1118, 14L:10D
	Arrested	Not arrested	Proportion of ovarian arrest (%)			Arrested	Not arrested	Proportion of ovarian arrest (%)
Group 1	2	23	8		Group 1	14	11	56
Group 2	6	19	24		Group 2	15	10	60
Group 3	3	22	12		Group 3	16	9	64
Group 4	5	20	20		Group 4	16	9	64
w1118, DD					w1118, DD
	Arrested	Not arrested	Proportion of ovarian arrest (%)			Arrested	Not arrested	Proportion of ovarian arrest (%)
Group 1	4	21	16		Group 1	10	15	40
Group 2	4	21	16		Group 2	9	16	36
Group 3	1	24	4		Group 3	11	14	44
Group 4	2	23	8		Group 4	12	13	48

## Sheet: Figure 1E
Figure 1E
16L:8D, Day 1					10L:14D, Day 1					DD, Day 1
	Arrested	Not arrested	Proportion of ovarian arrest (%)			Arrested	Not arrested	Proportion of ovarian arrest (%)			Arrested	Not arrested	Proportion of ovarian arrest (%)
Group 1	25	0	100		Group 1	25	0	100		Group 1	25	0	100
Group 2	25	0	100		Group 2	25	0	100		Group 2	25	0	100
Group 3	25	0	100		Group 3	25	0	100		Group 3	25	0	100
Group 4	25	0	100		Group 4	25	0	100		Group 4	25	0	100
16L:8D, Day 2					10L:14D, Day 2					DD, Day 2
	Arrested	Not arrested	Proportion of ovarian arrest (%)			Arrested	Not arrested	Proportion of ovarian arrest (%)			Arrested	Not arrested	Proportion of ovarian arrest (%)
Group 1	22	3	88		Group 1	23	2	92		Group 1	23	2	92
Group 2	23	2	92		Group 2	25	0	100		Group 2	24	1	96
Group 3	23	2	92		Group 3	22	3	88		Group 3	22	3	88
Group 4	23	2	92		Group 4	23	2	92		Group 4	23	2	92
16L:8D, Day 3					10L:14D, Day 3					DD, Day 3
	Arrested	Not arrested	Proportion of ovarian arrest (%)			Arrested	Not arrested	Proportion of ovarian arrest (%)			Arrested	Not arrested	Proportion of ovarian arrest (%)
Group 1	17	8	68		Group 1	20	5	80		Group 1	17	8	68
Group 2	18	7	72		Group 2	19	6	76		Group 2	18	7	72
Group 3	16	9	64		Group 3	21	4	84		Group 3	18	7	72
Group 4	19	6	76		Group 4	20	5	80		Group 4	17	8	68
Group 5	17	8	68		Group 5	19	6	76		Group 5	16	9	64
16L:8D, Day 4					10L:14D, Day 4					DD, Day 4
	Arrested	Not arrested	Proportion of ovarian arrest (%)			Arrested	Not arrested	Proportion of ovarian arrest (%)			Arrested	Not arrested	Proportion of ovarian arrest (%)
Group 1	11	14	44		Group 1	15	10	60		Group 1	12	13	48
Group 2	14	11	56		Group 2	19	6	76		Group 2	17	8	68
Group 3	12	13	48		Group 3	19	6	76		Group 3	16	9	64
Group 4	15	10	60		Group 4	18	7	72		Group 4	13	12	52
Group 5	16	9	64		Group 5	16	9	64		Group 5	12	13	48
16L:8D, Day 5					10L:14D, Day 5					DD, Day 5
	Arrested	Not arrested	Proportion of ovarian arrest (%)			Arrested	Not arrested	Proportion of ovarian arrest (%)			Arrested	Not arrested	Proportion of ovarian arrest (%)
Group 1	11	14	44		Group 1	16	9	64		Group 1	12	13	48
Group 2	13	12	52		Group 2	16	9	64		Group 2	13	12	52
Group 3	10	15	40		Group 3	15	10	60		Group 3	13	12	52
Group 4	12	13	48		Group 4	14	11	56		Group 4	12	13	48
Group 5	13	12	52		Group 5	16	9	64		Group 5	12	13	48
16L:8D, Day 6					10L:14D, Day 6					DD, Day 6
	Arrested	Not arrested	Proportion of ovarian arrest (%)			Arrested	Not arrested	Proportion of ovarian arrest (%)			Arrested	Not arrested	Proportion of ovarian arrest (%)
Group 1	13	12	52		Group 1	15	10	60		Group 1	14	11	56
Group 2	10	15	40		Group 2	15	10	60		Group 2	10	15	40
Group 3	12	13	48		Group 3	14	11	56		Group 3	11	14	44
Group 4	11	14	44		Group 4	16	9	64		Group 4	11	14	44
Group 5	9	16	36		Group 5	16	9	64		Group 5	12	13	48
16L:8D, Day 7					10L:14D, Day 7					DD, Day 7
	Arrested	Not arrested	Proportion of ovarian arrest (%)			Arrested	Not arrested	Proportion of ovarian arrest (%)			Arrested	Not arrested	Proportion of ovarian arrest (%)
Group 1	10	15	40		Group 1	14	11	56		Group 1	10	15	40
Group 2	11	14	44		Group 2	15	10	60		Group 2	9	16	36
Group 3	9	16	36		Group 3	16	9	64		Group 3	11	14	44
Group 4	10	15	40		Group 4	16	9	64		Group 4	12	13	48
Group 5	9	16	36		Group 5	16	9	64		Group 5	9	16	36

## Sheet: Figure 1F
Figure 1F
Date of death	25℃, 12:12D, fed	Proportion of survivors		Date of death	11℃, 10:14D, starved	Proportion of survivors
0	0	1		0	0	1
1	0	1		1	0	1
2	0	1		2	0	1
3	0	1		3	0	1
4	0	1		4	0	1
5	0	1		5	0	1
6	0	1		6	0	1
7	2	0.8947		7	0	1
8	7	0.5263		8	2	0.9512
9	4	0.3158		9	3	0.878
10	4	0.1053		10	2	0.8293
11	2	0.0526		11	13	0.5122
12	1	0		12	8	0.3171
13	0	0		13	7	0.1463
14	0	0		14	4	0.0488
15	0	0		15	2	0
16	0	0		16	0	0
17	0	0		17	0	0

## Sheet: Figure 2H
Figure 2H
	Fed 16L:8D	Fed 10L:14D	Starved 16L:8D	Starved 10L:14D
Sample 1	1.78208	1.82875	1.3862	1.12669
Sample 2	1.85627	1.70662	1.17929	0.454967
Sample 3	1.57191	2.61065	1.98464	0.72016
Sample 4	2.5995	2.08767	1.77395	0.924207
Sample 5	1.64207	1.80552	1.48535	0.624854
Sample 6	1.91565	1.19298	0.88753	1.18323
Sample 7	2.44492	1.57744	0.725643	0.998329
Sample 8	1.91564	1.89009	1.24121	0.773578
Sample 9	1.83781	1.9614	1.25879	0.611099
Sample 10	2.33538	1.9397	1.15676	0.18892
Sample 11	2.461	1.7071	2.14006	1.32348
Sample 12	1.6735	1.23022	0.686629	1.3038
Sample 13	2.20611	1.00425	1.84244	1.42211
Sample 14	2.76489	1.60444	1.86097	1.55751
Sample 15			1.88155	0.992216
Sample 16			1.86678	1.3979
Sample 17			1.81096	1.39701

## Sheet: Figure 2I & 2J
Figure 2I					Figure 2J
Dilp2-GAL4/+, 16L:8D					Dilp3-GAL4/+, 16L:8D
	Arrested	Not arrested	Proportion of ovarian arrest (%)			Arrested	Not arrested	Proportion of ovarian arrest (%)
Group 1	10	15	40		Group 1	9	16	36
Group 2	10	15	40		Group 2	8	17	32
Group 3	9	16	36		Group 3	10	15	40
Group 4	11	14	44		Group 4	9	16	36
Dilp2-Gal4/+, 14L:10D					Dilp3-Gal4/+, 14L:10D
	Arrested	Not arrested	Proportion of ovarian arrest (%)			Arrested	Not arrested	Proportion of ovarian arrest (%)
Group 1	14	11	56		Group 1	16	9	64
Group 2	16	9	64		Group 2	13	12	52
Group 3	15	10	60		Group 3	15	10	60
Group 4	14	11	56		Group 4	16	9	64
Dilp2-Gal4/+, DD					Dilp3-Gal4/+, DD
	Arrested	Not arrested	Proportion of ovarian arrest (%)			Arrested	Not arrested	Proportion of ovarian arrest (%)
Group 1	7	18	28		Group 1	11	14	44
Group 2	8	17	32		Group 2	8	17	32
Group 3	8	17	32		Group 3	11	14	44
Group 4	9	16	36		Group 4	9	16	36
Dilp2-GAL4>UAS-TRPM8, 16L:8D					Dilp3-GAL4>UAS-TRPM8, 16L:8D
	Arrested	Not arrested	Proportion of ovarian arrest (%)			Arrested	Not arrested	Proportion of ovarian arrest (%)
Group 1	2	23	8		Group 1	7	18	28
Group 2	3	22	12		Group 2	6	19	24
Group 3	3	22	12		Group 3	6	19	24
Group 4	3	22	12		Group 4	4	21	16
Dilp2-Gal4>UAS-TRPM8, 14L:10D					Dilp3-Gal4>UAS-TRPM8, 14L:10D
	Arrested	Not arrested	Proportion of ovarian arrest (%)			Arrested	Not arrested	Proportion of ovarian arrest (%)
Group 1	5	20	20		Group 1	7	18	28
Group 2	6	19	24		Group 2	7	18	28
Group 3	6	19	24		Group 3	6	19	24
Group 4	4	21	16		Group 4	5	20	20
Dilp2-Gal4>UAS-TRPM8, DD					Dilp3-Gal4>UAS-TRPM8, DD
	Arrested	Not arrested	Proportion of ovarian arrest (%)			Arrested	Not arrested	Proportion of ovarian arrest (%)
Group 1	2	23	8		Group 1	5	20	20
Group 2	3	22	12		Group 2	6	19	24
Group 3	4	21	16		Group 3	7	18	28
Group 4	6	19	24		Group 4	5	20	20
Dilp2-GAL4>UAS-EGFP-Kir2.1, 16L:8D					Dilp3-GAL4>UAS-EGFP-Kir2.1, 16L:8D
	Arrested	Not arrested	Proportion of ovarian arrest (%)			Arrested	Not arrested	Proportion of ovarian arrest (%)
Group 1	18	7	72		Group 1	17	8	68
Group 2	20	5	80		Group 2	19	6	76
Group 3	20	5	80		Group 3	18	7	72
Group 4	19	6	76		Group 4	20	5	80
Dilp2-GAL4>UAS-EGFP-Kir2.1, 14L:10D					Dilp3-GAL4>UAS-EGFP-Kir2.1, 14L:10D
	Arrested	Not arrested	Proportion of ovarian arrest (%)			Arrested	Not arrested	Proportion of ovarian arrest (%)
Group 1	21	4	84		Group 1	19	6	76
Group 2	20	5	80		Group 2	18	7	72
Group 3	20	5	80		Group 3	18	7	72
Group 4	19	6	76		Group 4	20	5	80
Dilp2-GAL4>UAS-EGFP-Kir2.1, DD					Dilp3-GAL4>UAS-EGFP-Kir2.1, DD
	Arrested	Not arrested	Proportion of ovarian arrest (%)			Arrested	Not arrested	Proportion of ovarian arrest (%)
Group 1	19	6	76		Group 1	20	5	80
Group 2	16	9	64		Group 2	17	8	68
Group 3	18	7	72		Group 3	19	6	76
Group 4	19	6	76		Group 4	18	7	72

## Sheet: Figure 3A & 3B
Figure 3A					Figure 3B
pdf01/pdf01, 16L:8D					cry01/cry01, 16L:8D
	Arrested	Not arrested	Proportion of ovarian arrest (%)			Arrested	Not arrested	Proportion of ovarian arrest (%)
Group 1	7	18	28		Group 1	11	14	44
Group 2	9	16	36		Group 2	11	14	44
Group 3	9	16	36		Group 3	12	13	48
Group 4	9	16	36		Group 4	12	13	48
Group 5	7	18	28
					cry01/cry01, 10L:14D
pdf01/pdf01, 10L:14D						Arrested	Not arrested	Proportion of ovarian arrest (%)
	Arrested	Not arrested	Proportion of ovarian arrest (%)		Group 1	13	12	52
Group 1	9	16	36		Group 2	17	8	68
Group 2	9	16	36		Group 3	17	8	68
Group 3	7	18	28		Group 4	17	8	68
Group 4	7	18	28
Group 5	8	17	32

## Sheet: Figure 4A-4I
Figure 4A
Feb36-GAL4/+, 16L:8D					Feb36-GAL4/+, 10L:14D
	Arrested	Not arrested	Proportion of ovarian arrest (%)			Arrested	Not arrested	Proportion of ovarian arrest (%)
Group 1	7	18	28		Group 1	15	10	60
Group 2	8	17	32		Group 2	15	10	60
Group 3	8	17	32		Group 3	13	12	52
Group 4	10	15	40		Group 4	13	12	52
UAS-JHAMT/+, 16L:8D					UAS-JHAMT/+, 10L:14D
	Arrested	Not arrested	Proportion of ovarian arrest (%)			Arrested	Not arrested	Proportion of ovarian arrest (%)
Group 1	6	19	24		Group 1	7	18	28
Group 2	8	17	32		Group 2	10	15	40
Group 3	8	17	32		Group 3	10	15	40
Group 4	6	19	24		Group 4	9	16	36
Group 5	4	13	23.5294		Group 5	11	14	44
Group 6	4	12	25
Group 7	4	13	23.5294
Feb36-GAL4>UAS-JHAMT, 16L:8D					Feb36-GAL4>UAS-JHAMT, 10L:14D
	Arrested	Not arrested	Proportion of ovarian arrest (%)			Arrested	Not arrested	Proportion of ovarian arrest (%)
Group 1	1	24	4		Group 1	4	21	16
Group 2	3	22	12		Group 2	3	22	12
Group 3	5	20	20		Group 3	4	21	16
Group 4	2	23	8		Group 4	2	23	8
Figure 4B
Feb36-GAL4/+, 16L:8D					Feb36-GAL4/+, 10L:14D
	Arrested	Not arrested	Proportion of ovarian arrest (%)			Arrested	Not arrested	Proportion of ovarian arrest (%)
Group 1	7	18	28		Group 1	12	13	48
Group 2	8	17	32		Group 2	15	10	60
Group 3	8	17	32		Group 3	13	12	52
Group 4	10	15	40		Group 4	15	10	60
UAS-JHAMT RNAi/+, 16L:8D					UAS-JHAMT RNAi/+, 10L:14D
	Arrested	Not arrested	Proportion of ovarian arrest (%)			Arrested	Not arrested	Proportion of ovarian arrest (%)
Group 1	8	17	32		Group 1	13	12	52
Group 2	8	17	32		Group 2	13	12	52
Group 3	9	16	36		Group 3	15	10	60
Group 4	9	16	36		Group 4	14	11	56
Feb36-GAL4>UAS-JHAMT RNAi, 16L:8D					Feb36-GAL4>UAS-JHAMT RNAi, 10L:14D
	Arrested	Not arrested	Proportion of ovarian arrest (%)			Arrested	Not arrested	Proportion of ovarian arrest (%)
Group 1	22	3	88		Group 1	23	2	92
Group 2	23	2	92		Group 2	24	1	96
Group 3	24	1	96		Group 3	23	2	92
Group 4	22	3	88		Group 4	23	2	92
Figure 4C
Hmgcr04684, 16L:8D					Hmgcr04684, 10L:14D
	Arrested	Not arrested	Proportion of ovarian arrest (%)			Arrested	Not arrested	Proportion of ovarian arrest (%)
Group 1	18	7	72		Group 1	19	6	76
Group 2	17	8	68		Group 2	19	6	76
Group 3	18	7	72		Group 3	17	8	68
Group 4	17	8	68		Group 4	19	6	76
Figure 4D
Feb36-GAL4/+, 16L:8D					Feb36-GAL4/+, 10L:14D
	Arrested	Not arrested	Proportion of ovarian arrest (%)			Arrested	Not arrested	Proportion of ovarian arrest (%)
Group 1	8	17	32		Group 1	12	13	48
Group 2	7	18	28		Group 2	14	11	56
Group 3	8	17	32		Group 3	13	12	52
Group 4	7	18	28		Group 4	14	11	56
UAS-InR del/+, 16L:8D					UAS-InR del/+, 10L:14D
	Arrested	Not arrested	Proportion of ovarian arrest (%)			Arrested	Not arrested	Proportion of ovarian arrest (%)
Group 1	6	19	24		Group 1	9	16	36
Group 2	6	19	24		Group 2	10	15	40
Group 3	4	21	16		Group 3	11	14	44
Group 4	5	20	20		Group 4	9	16	36
Feb36-GAL4>UAS-InR del, 16L:8D					Feb36-GAL4>UAS-InR del, 10L:14D
	Arrested	Not arrested	Proportion of ovarian arrest (%)			Arrested	Not arrested	Proportion of ovarian arrest (%)
Group 1	1	24	4		Group 1	1	24	4
Group 2	1	24	4		Group 2	3	22	12
Group 3	2	23	8		Group 3	4	21	16
Group 4	0	25	0		Group 4	3	22	12
Figure 4E
Feb36-GAL4/+, 16L:8D					Feb36-GAL4/+, 10L:14D
	Arrested	Not arrested	Proportion of ovarian arrest (%)			Arrested	Not arrested	Proportion of ovarian arrest (%)
Group 1	8	17	32		Group 1	16	9	64
Group 2	7	18	28		Group 2	14	11	56
Group 3	10	15	40		Group 3	13	12	52
Group 4	10	15	40		Group 4	14	11	56
UAS-InR RNAi/+, 16L:8D					UAS-InR RNAi/+, 10L:14D
	Arrested	Not arrested	Proportion of ovarian arrest (%)			Arrested	Not arrested	Proportion of ovarian arrest (%)
Group 1	8	17	32		Group 1	15	10	60
Group 2	10	15	40		Group 2	14	11	56
Group 3	9	16	36		Group 3	16	9	64
Group 4	10	15	40		Group 4	15	10	60
Feb36-GAL4>UAS-InR RNAi, 16L:8D					Feb36-GAL4>UAS-InR RNAi, 10L:14D
	Arrested	Not arrested	Proportion of ovarian arrest (%)			Arrested	Not arrested	Proportion of ovarian arrest (%)
Group 1	20	5	80		Group 1	20	5	80
Group 2	18	7	72		Group 2	21	4	84
Group 3	17	8	68		Group 3	20	5	80
Group 4	18	7	72		Group 4	21	4	84
Figure 4F
Feb36-GAL4/+, 16L:8D					Feb36-GAL4/+, 10L:14D
	Arrested	Not arrested	Proportion of ovarian arrest (%)			Arrested	Not arrested	Proportion of ovarian arrest (%)
Group 1	8	17	32		Group 1	18	7	72
Group 2	11	14	44		Group 2	15	10	60
Group 3	9	16	36		Group 3	15	10	60
Group 4	7	18	28		Group 4	16	9	64
UAS-PI3KCAAX/+, 16L:8D					UAS-PI3KCAAX/+, 10L:14D
	Arrested	Not arrested	Proportion of ovarian arrest (%)			Arrested	Not arrested	Proportion of ovarian arrest (%)
Group 1	7	18	28		Group 1	13	12	52
Group 2	5	20	20		Group 2	14	11	56
Group 3	6	19	24		Group 3	12	13	48
Group 4	7	18	28		Group 4	12	13	48
Feb36-GAL4>UAS-PI3KCAAX, 16L:8D					Feb36-GAL4>UAS-PI3KCAAX, 10L:14D
	Arrested	Not arrested	Proportion of ovarian arrest (%)			Arrested	Not arrested	Proportion of ovarian arrest (%)
Group 1	5	20	20		Group 1	6	19	24
Group 2	8	17	32		Group 2	7	18	28
Group 3	5	20	20		Group 3	8	17	32
Group 4	8	17	32		Group 4	9	16	36
Figure 4G
Feb36-GAL4/+, 16L:8D					Feb36-GAL4/+, 10L:14D
	Arrested	Not arrested	Proportion of ovarian arrest (%)			Arrested	Not arrested	Proportion of ovarian arrest (%)
Group 1	9	16	36		Group 1	17	8	68
Group 2	12	13	48		Group 2	17	8	68
Group 3	11	14	44		Group 3	16	9	64
Group 4	9	16	36		Group 4	18	7	72
UAS-PI3K DN/+, 16L:8D					UAS-PI3K DN/+, 10L:14D
	Arrested	Not arrested	Proportion of ovarian arrest (%)			Arrested	Not arrested	Proportion of ovarian arrest (%)
Group 1	8	17	32		Group 1	15	10	60
Group 2	6	19	24		Group 2	13	12	52
Group 3	6	19	24		Group 3	14	11	56
Group 4	7	18	28		Group 4	14	11	56
Feb36-GAL4>UAS-PI3K DN, 16L:8D					Feb36-GAL4>UAS-PI3K DN, 10L:14D
	Arrested	Not arrested	Proportion of ovarian arrest (%)			Arrested	Not arrested	Proportion of ovarian arrest (%)
Group 1	18	7	72		Group 1	19	6	76
Group 2	17	8	68		Group 2	19	6	76
Group 3	20	5	80		Group 3	24	1	96
Group 4	24	1	96		Group 4	22	3	88
Figure 4H
Feb36-GAL4/+, 16L:8D					Feb36-GAL4/+, 10L:14D
	Arrested	Not arrested	Proportion of ovarian arrest (%)			Arrested	Not arrested	Proportion of ovarian arrest (%)
Group 1	8	17	32		Group 1	15	10	60
Group 2	9	16	36		Group 2	17	8	68
Group 3	10	15	40		Group 3	15	10	60
Group 4	10	15	40		Group 4	16	9	64
UAS-Tor DN/+, 16L:8D					UAS-Tor DN/+, 10L:14D
	Arrested	Not arrested	Proportion of ovarian arrest (%)			Arrested	Not arrested	Proportion of ovarian arrest (%)
Group 1	6	19	24		Group 1	13	12	52
Group 2	7	18	28		Group 2	14	11	56
Group 3	6	19	24		Group 3	14	11	56
Group 4	6	19	24		Group 4	13	12	52
Feb36-GAL4>UAS-Tor DN, 16L:8D					Feb36-GAL4>UAS-Tor DN, 10L:14D
	Arrested	Not arrested	Proportion of ovarian arrest (%)			Arrested	Not arrested	Proportion of ovarian arrest (%)
Group 1	17	8	68		Group 1	20	5	80
Group 2	22	3	88		Group 2	24	1	96
Group 3	19	6	76		Group 3	23	2	92
Group 4	20	5	80		Group 4	22	3	88
Figure 4I
Feb36-GAL4/+, 16L:8D					Feb36-GAL4/+, 10L:14D
	Arrested	Not arrested	Proportion of ovarian arrest (%)			Arrested	Not arrested	Proportion of ovarian arrest (%)
Group 1	8	17	32		Group 1	15	10	60
Group 2	10	15	40		Group 2	14	11	56
Group 3	9	16	36		Group 3	12	13	48
Group 4	8	17	32		Group 4	13	12	52
UAS-Thor.LL/+, 16L:8D					UAS-Thor.LL/+, 10L:14D
	Arrested	Not arrested	Proportion of ovarian arrest (%)			Arrested	Not arrested	Proportion of ovarian arrest (%)
Group 1	7	18	28		Group 1	11	14	44
Group 2	9	16	36		Group 2	13	12	52
Group 3	8	17	32		Group 3	11	14	44
Group 4	7	18	28		Group 4	11	14	44
Feb36-GAL4>UAS-Thor.LL, 16L:8D					Feb36-GAL4>UAS-Thor.LL, 10L:14D
	Arrested	Not arrested	Proportion of ovarian arrest (%)			Arrested	Not arrested	Proportion of ovarian arrest (%)
Group 1	25	0	100		Group 1	24	1	96
Group 2	25	0	100		Group 2	25	0	100
Group 3	24	1	96		Group 3	25	0	100
Group 4	23	2	92		Group 4	24	1	96
